# Supplementary material for: Development and Characterization of Kombucha Tea Nanoemulsion for Stability, Bioactive Delivery, and Functional Food Applications
Source: Foods. 2026 Jul 12;15(14):2468. doi: 10.3390/foods15142468 (PMC13408310; doi:10.3390/foods15142468)
Supplement: Supplementary file 1 [file foods-15-02468-s001.zip]

Archive with 1 entries (1 files):
- foods-4351392-supplementary.pdf
